# Supplementary material for: Thermal, Spectroscopy and Luminescent Characterization of Hybrid PMMA/Lanthanide Complex Materials
Source: Materials (Basel). 2021 Jun 8;14(12):3156. doi: 10.3390/ma14123156 (PMC8228247; doi:10.3390/ma14123156)
Supplement: Supplementary file 1 [file materials-14-03156-s001.zip]

Archive with 1 entries (1 files):
- materials-1219437-supplementary.pdf
